# Supplementary material for: Pregestational Prediabetes Induces Maternal Hypothalamic–Pituitary–Adrenal (HPA) Axis Dysregulation and Results in Adverse Foetal Outcomes
Source: Int J Mol Sci. 2024 May 16;25(10):5431. doi: 10.3390/ijms25105431 (PMC11122116; doi:10.3390/ijms25105431)
Supplement: Supplementary file 1 [file ijms-25-05431-s001.zip]

Archive with 1 entries (1 files):
- ijms-2959635-supplementary.pdf
